# Supplementary material for: Detailed Analyses of Molecular Interactions between Favipiravir and RNA Viruses In Silico
Source: Viruses. 2022 Feb 7;14(2):338. doi: 10.3390/v14020338 (PMC8879546; doi:10.3390/v14020338)
Supplement: Supplementary file 1 [file viruses-14-00338-s001.zip]

Archive with 1 entries (1 files):
- viruses-1547807-supplementary.pdf
